# Supplementary material for: Identification and Analysis of BCAS4/hsa-miR-185-5p/SHISA7 Competing Endogenous RNA Axis in Late-Onset Alzheimer’s Disease Using Bioinformatic and Experimental Approaches
Source: Front Aging Neurosci. 2022 Feb 21;14:812169. doi: 10.3389/fnagi.2022.812169 (PMC8899724; doi:10.3389/fnagi.2022.812169)
Supplement: Supplementary file 2 [file Data_Sheet_2.xlsx]

## Sheet: mRNA
Table S1 Expression levels of BCAS4 and SHISA7 in different Braak stages
GeneSymbol	logFC	AveExpr	t	P.Value	adj.P.Val	B	Braak stage
BCAS4	-0.887123	7.11218	-7.02764	2.80593e-09	1.92647e-08	10.8943	I
BCAS4	-0.667673	7.11218	-5.28919	2.00972e-06	8.77508e-06	4.48952	II
BCAS4	-0.861877	7.11218	-6.00183	1.41029e-07	8.46052e-07	7.11661	III
BCAS4	-0.990033	7.11218	-7.15452	1.72272e-09	2.07272e-08	11.4247	IV
BCAS4	-0.954529	7.11218	-7.67533	2.32487e-10	1.70637e-09	13.2959	V
SHISA7	-0.315861	9.55913	-3.83333	0.000316901	0.000685865	-0.511759	V
BCAS4	-1.01402	7.11218	-7.32788	8.8437e-10	1.47559e-08	12.0769	VI

## Sheet: miRNA
Table S2 Details of differentially expressed miRNAs associated with AD-related neurofibrillary pathology
SYMBOL	logFC	AveExpr	t	P.Value	adj.P.Val	B	Species.Scientific.Name	mimat	Expression
hsa-miR-1180-3p	-0.36589	8.74471	-100.312	1.82e-22	6.98e-21	41.7944	Homo sapiens	MIMAT0005825	Down-regulation
hsa-miR-125a-5p	-1.13555	10.2867	-28.4859	2.18e-14	1.39e-13	22.1064	Homo sapiens	MIMAT0000443	Down-regulation
hsa-miR-129-2-3p	-0.369826	6.60027	-88.3726	1.19e-21	3.31e-20	39.825	Homo sapiens	MIMAT0004605	Down-regulation
hsa-miR-1296-5p	-0.338752	7.01641	-8.76976	2.92e-07	7.21e-07	4.68039	Homo sapiens	MIMAT0005794	Down-regulation
hsa-miR-139-5p	-0.494717	10.8547	-86.4009	1.67e-21	4.44e-20	39.4735	Homo sapiens	MIMAT0000250	Down-regulation
hsa-miR-145-5p	-0.329543	9.57907	-6.42808	1.18e-05	2.24e-05	0.787648	Homo sapiens	MIMAT0000437	Down-regulation
hsa-miR-149-5p	-0.987583	9.19112	-17.6158	2.27e-11	9.46e-11	14.7147	Homo sapiens	MIMAT0000450	Down-regulation
hsa-miR-150-5p	-0.396303	6.43467	-93.8807	4.86e-22	1.56e-20	40.7657	Homo sapiens	MIMAT0000451	Down-regulation
hsa-miR-193b-3p	-0.545664	6.96726	-85.4626	1.96e-21	4.71e-20	39.3033	Homo sapiens	MIMAT0002819	Down-regulation
hsa-miR-197-3p	-1.10997	6.85874	-53.5458	2e-18	1.75e-17	31.9843	Homo sapiens	MIMAT0000227	Down-regulation
hsa-miR-2110	-0.690168	6.85665	-32.3318	3.41e-15	2.4e-14	24.0803	Homo sapiens	MIMAT0010133	Down-regulation
hsa-miR-324-3p	-0.37424	6.71478	-20.1332	3.35e-12	1.59e-11	16.7475	Homo sapiens	MIMAT0000762	Down-regulation
hsa-miR-328-3p	-0.856461	7.07148	-70.1692	3.65e-20	5.88e-19	36.2227	Homo sapiens	MIMAT0000752	Down-regulation
hsa-miR-331-3p	-0.368165	6.52185	-9.59792	9.22e-08	2.44e-07	5.89706	Homo sapiens	MIMAT0000760	Down-regulation
hsa-miR-342-3p	-0.301001	11.1984	-16.7264	4.73e-11	1.87e-10	13.9326	Homo sapiens	MIMAT0000753	Down-regulation
hsa-miR-346	-0.310314	7.36982	-77.0122	9.18e-21	1.8e-19	37.6782	Homo sapiens	MIMAT0000773	Down-regulation
hsa-miR-3937	-0.302882	7.04165	-6.38472	1.28e-05	2.39e-05	0.708799	Homo sapiens	MIMAT0018352	Down-regulation
hsa-miR-423-3p	-0.4671	8.09263	-27.0342	4.68e-14	2.79e-13	21.2934	Homo sapiens	MIMAT0001340	Down-regulation
hsa-miR-423-5p	-0.34992	7.46589	-25.9429	8.54e-14	4.86e-13	20.6541	Homo sapiens	MIMAT0004748	Down-regulation
hsa-miR-4270	-0.350951	7.5234	-7.77589	1.29e-06	2.86e-06	3.11391	Homo sapiens	MIMAT0016900	Down-regulation
hsa-miR-433-3p	-0.501863	9.35366	-13.7647	7.27e-10	2.46e-09	11.0298	Homo sapiens	MIMAT0001627	Down-regulation
hsa-miR-455-3p	-0.318043	6.93398	-60.6523	3.17e-19	3.48e-18	33.939	Homo sapiens	MIMAT0004784	Down-regulation
hsa-miR-485-3p	-0.447547	6.79616	-30.1815	9.36e-15	6.11e-14	23.0067	Homo sapiens	MIMAT0002176	Down-regulation
hsa-miR-5100	-0.439028	9.16845	-15.0106	2.17e-10	7.99e-10	12.312	Homo sapiens	MIMAT0022259	Down-regulation
hsa-miR-574-3p	-0.761736	7.86374	-137.776	1.63e-24	1.07e-22	46.675	Homo sapiens	MIMAT0003239	Down-regulation
hsa-miR-6790-5p	-0.756066	7.16963	-12.1586	3.99e-09	1.26e-08	9.22239	Homo sapiens	MIMAT0027480	Down-regulation
hsa-miR-885-5p	-0.509111	7.93266	-13.1552	1.36e-09	4.46e-09	10.3659	Homo sapiens	MIMAT0004947	Down-regulation
hsa-miR-92b-3p	-0.596382	8.17653	-76.5665	1e-20	1.8e-19	37.5875	Homo sapiens	MIMAT0003218	Down-regulation
hsa-miR-935	-1.19972	6.89373	-24.9696	1.49e-13	8.08e-13	20.0616	Homo sapiens	MIMAT0004978	Down-regulation
hsa-miR-99b-5p	-0.570767	10.0745	-9.69341	8.11e-08	2.18e-07	6.03249	Homo sapiens	MIMAT0000689	Down-regulation
hsa-let-7f-5p	0.380774	6.32658	5.73959	4.05e-05	7.07e-05	-0.493338	Homo sapiens	MIMAT0000067	Up-regulation
hsa-miR-129-5p	0.387347	7.22234	14.2984	4.28e-10	1.51e-09	11.5908	Homo sapiens	MIMAT0000242	Up-regulation
hsa-miR-130a-3p	0.487912	7.02675	142.76	9.6e-25	7.38e-23	47.2152	Homo sapiens	MIMAT0000425	Up-regulation
hsa-miR-132-3p	0.78101	10.5314	7.61482	1.66e-06	3.56e-06	2.84843	Homo sapiens	MIMAT0000426	Up-regulation
hsa-miR-1587	1.56043	6.33839	10.3616	3.39e-08	9.75e-08	6.95369	Homo sapiens	MIMAT0019077	Up-regulation
hsa-miR-185-5p	0.371077	10.8442	175.682	4.39e-26	7.89e-24	50.3339	Homo sapiens	MIMAT0000455	Up-regulation
hsa-miR-1909-3p	0.471563	7.08419	23.0297	4.82e-13	2.46e-12	18.8121	Homo sapiens	MIMAT0007883	Up-regulation
hsa-miR-210-3p	0.608646	7.05081	35.3731	9.11e-16	6.72e-15	25.4851	Homo sapiens	MIMAT0000267	Up-regulation
hsa-miR-212-3p	0.619201	7.00555	4.81016	0.000234771	0.000365955	-2.31437	Homo sapiens	MIMAT0000269	Up-regulation
hsa-miR-219a-2-3p	0.343896	9.20028	4.77851	0.000249729	0.0003877	-2.37799	Homo sapiens	MIMAT0004675	Up-regulation
hsa-miR-31-5p	0.308864	8.64594	9.47489	1.09e-07	2.8e-07	5.72113	Homo sapiens	MIMAT0000089	Up-regulation
hsa-miR-3196	0.344034	11.3884	4.82269	0.000229108	0.000357749	-2.28922	Homo sapiens	MIMAT0015080	Up-regulation
hsa-miR-3613-3p	0.587823	7.7546	48.6756	8.21e-18	6.89e-17	30.4881	Homo sapiens	MIMAT0017991	Up-regulation
hsa-miR-3620-5p	0.902801	8.37914	7.05035	4.13e-06	8.4e-06	1.89147	Homo sapiens	MIMAT0022967	Up-regulation
hsa-miR-379-5p	0.343135	9.5115	17.8381	1.9e-11	8.06e-11	14.9046	Homo sapiens	MIMAT0000733	Up-regulation
hsa-miR-4284	0.658332	7.18581	17.1263	3.38e-11	1.37e-10	14.2888	Homo sapiens	MIMAT0016915	Up-regulation
hsa-miR-4463	0.356645	8.20058	15.9887	8.95e-11	3.5e-10	13.2548	Homo sapiens	MIMAT0018987	Up-regulation
hsa-miR-4484	0.475413	6.48555	18.0764	1.57e-11	6.8e-11	15.1058	Homo sapiens	MIMAT0019018	Up-regulation
hsa-miR-4485-3p	0.456976	6.97451	5.74846	3.98e-05	7.04e-05	-0.476457	Homo sapiens	MIMAT0019019	Up-regulation
hsa-miR-4492	0.924392	7.55721	17.2299	3.11e-11	1.26e-10	14.3798	Homo sapiens	MIMAT0019027	Up-regulation
hsa-miR-4505	0.883241	8.22742	8.8826	2.48e-07	6.21e-07	4.85073	Homo sapiens	MIMAT0019041	Up-regulation
hsa-miR-4507	0.578674	7.58131	3.90114	0.00143915	0.0020455	-4.16815	Homo sapiens	MIMAT0019044	Up-regulation
hsa-miR-4508	0.798728	9.68135	10.0926	4.8e-08	1.31e-07	6.58828	Homo sapiens	MIMAT0019045	Up-regulation
hsa-miR-4668-5p	0.554288	7.49449	92.1264	6.43e-22	2.04e-20	40.4724	Homo sapiens	MIMAT0019745	Up-regulation
hsa-miR-4739	0.371062	8.67614	7.81841	1.21e-06	2.75e-06	3.18344	Homo sapiens	MIMAT0019868	Up-regulation
hsa-miR-5787	0.366189	10.4504	7.16127	3.44e-06	7.12e-06	2.08282	Homo sapiens	MIMAT0023252	Up-regulation
hsa-miR-6132	1.88858	6.43096	13.108	1.43e-09	4.67e-09	10.3133	Homo sapiens	MIMAT0024616	Up-regulation
hsa-miR-6756-5p	0.380446	8.26821	8.09618	7.89e-07	1.82e-06	3.63201	Homo sapiens	MIMAT0027412	Up-regulation
hsa-miR-6765-5p	0.305042	9.19339	6.90616	5.25e-06	1.05e-05	1.64029	Homo sapiens	MIMAT0027430	Up-regulation
hsa-miR-6779-5p	0.689792	7.50116	7.11881	3.69e-06	7.54e-06	2.00978	Homo sapiens	MIMAT0027458	Up-regulation
hsa-miR-6786-5p	0.321348	10.1245	5.85602	3.27e-05	5.87e-05	-0.272401	Homo sapiens	MIMAT0027472	Up-regulation
hsa-miR-6787-5p	0.383578	7.33778	28.9182	1.75e-14	1.14e-13	22.3408	Homo sapiens	MIMAT0027474	Up-regulation
hsa-miR-6816-5p	0.32708	10.2454	4.94756	0.000179798	0.000282554	-2.03931	Homo sapiens	MIMAT0027532	Up-regulation
hsa-miR-762	0.549524	10.2085	5.06826	0.000142501	0.000228749	-1.79921	Homo sapiens	MIMAT0010313	Up-regulation
hsa-miR-769-3p	0.336923	7.34832	13.3776	1.08e-09	3.58e-09	10.6112	Homo sapiens	MIMAT0003887	Up-regulation
hsa-miR-8072	0.33485	10.6657	5.88979	3.08e-05	5.56e-05	-0.208638	Homo sapiens	MIMAT0030999	Up-regulation
hsa-miR-9-3p	0.469996	6.77249	10.6091	2.49e-08	7.33e-08	7.28362	Homo sapiens	MIMAT0000442	Up-regulation
hsa-miR-937-5p	0.435786	7.37676	8.91611	2.37e-07	5.93e-07	4.90104	Homo sapiens	MIMAT0022938	Up-regulation
